# Supplementary material for: Acute HIV Infection and ART Response: Insights into T Cell Subsets, Activation, Exhaustion, and Blood and GALT HIV Reservoir
Source: Viruses. 2025 Oct 16;17(10):1381. doi: 10.3390/v17101381 (PMC12568170; doi:10.3390/v17101381)
Supplement: Supplementary file 1 [file viruses-17-01381-s001.zip]

Archive with 1 entries (1 files):
- viruses-3833992-supplementary.pdf
